# Supplementary material for: Identification of molecular biomarkers for pancreatic cancer with mRMR shortest path method
Source: Oncotarget. 2017 May 25;8(25):41432–9. doi: 10.18632/oncotarget.18186 (PMC5522256; doi:10.18632/oncotarget.18186)
Supplement: Supplementary file 2 [file oncotarget-08-41432-s002.csv]

Ensembl protein ID	P-value	Betweeness	Gene Symbol
ENSP00000215832	0.004	14	MAPK1
ENSP00000290158	0.02	14	KPNB1
ENSP00000338934	0.012	14	EZR
ENSP00000356480	0.007	14	RNF2
ENSP00000369325	0.001	14	CDKL5
ENSP00000204604	0.01	12	CHRD
ENSP00000305714	0.007	12	BMP1
ENSP00000323856	0.006	12	PLEC
ENSP00000341551	0.045	12	SMAD4
ENSP00000368104	0.026	12	BMP2
ENSP00000283195	0.021	10	RANBP2
ENSP00000376076	0.013	10	SUMO1
ENSP00000251900	0.001	7	SCML2
ENSP00000262888	0.001	7	KCNN4
ENSP00000264144	0.001	7	LAMC2
ENSP00000283228	0	7	PTPRR
ENSP00000296370	0.001	7	S100P
ENSP00000330878	0.002	7	KPNA7
ENSP00000340937	0.004	7	COL17A1
ENSP00000369400	0.001	7	NHS
ENSP00000262238	0.015	6	YY1
ENSP00000341208	0.007	6	STAT5A
ENSP00000419494	0.004	6	RYBP
ENSP00000261799	0.02	2	PDGFRB
ENSP00000262613	0.018	2	SLC9A3R1
ENSP00000269321	0.017	2	ARHGDIA
ENSP00000304283	0.004	2	RAC3
ENSP00000305769	0.007	2	SMAD1
ENSP00000331614	0.001	2	IKZF1
ENSP00000353622	0.029	2	SIN3A
