# Supplementary material for: Identification of molecular biomarkers for pancreatic cancer with mRMR shortest path method
Source: Oncotarget. 2017 May 25;8(25):41432–9. doi: 10.18632/oncotarget.18186 (PMC5522256; doi:10.18632/oncotarget.18186)
Supplement: Supplementary file 3 [file oncotarget-08-41432-s003.csv]

Supplementary Table 2. The GO enrichment of the 10 identified features.
Category	Term	Count	%	PValue	Genes	List Total	Pop Hits	Pop Total	Fold Enrichment	Bonferroni	Benjamini	FDR
GOTERM_BP_ALL	GO:0007155~cell adhesion	5	55.55555556	0.005350551	AMIGO2,COL17A1,S100P,PTPRR,LAMC2	9	1709	16787	5.457057408	0.842903692	0.842903692	7.060167521
GOTERM_BP_ALL	GO:0022610~biological adhesion	5	55.55555556	0.005419483	AMIGO2,COL17A1,S100P,PTPRR,LAMC2	9	1715	16787	5.437965662	0.846615334	0.608356456	7.148031986
GOTERM_BP_ALL	GO:0031581~hemidesmosome assembly	2	22.22222222	0.00570561	COL17A1,LAMC2	9	12	16787	310.8703704	0.861109932	0.482126451	7.51192608
GOTERM_CC_ALL	GO:0071944~cell periphery	7	77.77777778	0.008984695	AMIGO2,KCNN4,COL17A1,S100P,PTPRR,LAMC2,NHS	9	5233	18202	2.705352783	0.590780969	0.590780969	9.514930069
GOTERM_CC_ALL	GO:0030054~cell junction	4	44.44444444	0.018122855	COL17A1,S100P,PTPRR,NHS	9	1377	18202	5.874929396	0.83644721	0.595583396	18.34055189
GOTERM_CC_ALL	GO:0005911~cell-cell junction	3	33.33333333	0.030549338	COL17A1,S100P,NHS	9	646	18202	9.392156863	0.953650458	0.640789947	29.08676664
GOTERM_BP_ALL	GO:0007044~cell-substrate junction assembly	2	22.22222222	0.040724681	COL17A1,LAMC2	9	87	16787	42.87867178	0.999999411	0.972291877	43.30167439
GOTERM_CC_ALL	GO:0005604~basement membrane	2	22.22222222	0.042700402	COL17A1,LAMC2	9	99	18202	40.85746352	0.986703425	0.660425597	38.33453878
GOTERM_CC_ALL	GO:0005886~plasma membrane	6	66.66666667	0.044543217	AMIGO2,KCNN4,COL17A1,S100P,PTPRR,NHS	9	5119	18202	2.370515075	0.98901263	0.594324525	39.63693043
