# Supplementary material for: Identification of molecular biomarkers for pancreatic cancer with mRMR shortest path method
Source: Oncotarget. 2017 May 25;8(25):41432–9. doi: 10.18632/oncotarget.18186 (PMC5522256; doi:10.18632/oncotarget.18186)
Supplement: Supplementary file 4 [file oncotarget-08-41432-s004.csv]

Supplementary Table 3. The KEGG pathway enrichment of 10 identified features
Category	Term	Count	%	PValue	Genes	List Total	Pop Hits	Pop Total	Fold Enrichment	Bonferroni	Benjamini	FDR
KEGG_PATHWAY	hsa04974:Protein digestion and absorption	2	22.22222222	0.037726402	KCNN4,COL17A1	4	88	6910	39.26136364	0.344935185	0.344935185	21.302875
