# Supplementary material for: Identification of molecular biomarkers for pancreatic cancer with mRMR shortest path method
Source: Oncotarget. 2017 May 25;8(25):41432–9. doi: 10.18632/oncotarget.18186 (PMC5522256; doi:10.18632/oncotarget.18186)
Supplement: Supplementary file 5 [file oncotarget-08-41432-s005.csv]

Supplementary Table 4. The GO enrichment of the 30 graphical analysis identified features, which also passed permutation test.
Category	Term	Count	%	PValue	Genes	List Total	Pop Hits	Pop Total	Fold Enrichment	Bonferroni	Benjamini	FDR
GOTERM_BP_DIRECT	GO:0000122~negative regulation of transcription from RNA polymerase II promoter	7	0.142103126	8.52E-05	BMP2, SIN3A, EZR, IKZF1, RNF2, SMAD4, RYBP	26	377	12321	8.798918588	0.026080571	0.026080571	0.114420266
GOTERM_CC_DIRECT	GO:0031519~PcG protein complex	3	0.06090134	2.56E-04	YY1, SCML2, RYBP	25	14	13919	119.3057143	0.018770761	0.018770761	0.267661459
GOTERM_BP_DIRECT	GO:0001702~gastrulation with mouth forming second	3	0.06090134	4.66E-04	RNF2, SMAD4, CHRD	26	16	12321	88.85336538	0.134574758	0.069717655	0.6241953
GOTERM_BP_DIRECT	GO:0070373~negative regulation of ERK1 and ERK2 cascade	3	0.06090134	0.002940841	EZR, PTPRR, SLC9A3R1	26	40	12321	35.54134615	0.598683063	0.26238598	3.878114396
GOTERM_BP_DIRECT	GO:0001701~in utero embryonic development	4	0.081201786	0.003665521	BMP2, SIN3A, PTPRR, SMAD4	26	155	12321	12.2292804	0.679668605	0.247684731	4.812136833
GOTERM_BP_DIRECT	GO:0030509~BMP signaling pathway	3	0.06090134	0.004210912	BMP2, SMAD4, SMAD1	26	48	12321	29.61778846	0.729677303	0.230202489	5.509529942
GOTERM_BP_DIRECT	GO:0060395~SMAD protein signal transduction	3	0.06090134	0.004742004	BMP2, SMAD4, SMAD1	26	51	12321	27.87556561	0.770881914	0.217754221	6.18409189
GOTERM_BP_DIRECT	GO:0031581~hemidesmosome assembly	2	0.040600893	0.006075318	COL17A1, PLEC	26	3	12321	315.9230769	0.848791058	0.236521552	7.857997052
GOTERM_CC_DIRECT	GO:0030056~hemidesmosome	2	0.040600893	0.006879969	COL17A1, PLEC	25	4	13919	278.38	0.400030898	0.225423275	6.971040313
GOTERM_BP_DIRECT	GO:0008285~negative regulation of cell proliferation	4	0.081201786	0.008738172	BMP2, SMAD4, SMAD1, SLC9A3R1	26	212	12321	8.941219158	0.93417383	0.288295317	11.11864766
GOTERM_BP_DIRECT	GO:1901522~positive regulation of transcription from RNA polymerase II promoter involved in cellular response to chemical stimulus	2	0.040600893	0.012115193	BMP2, SMAD1	26	6	12321	157.9615385	0.977146384	0.342854319	15.10020699
GOTERM_BP_DIRECT	GO:0030953~astral microtubule organization	2	0.040600893	0.012115193	EZR, KPNB1	26	6	12321	157.9615385	0.977146384	0.342854319	15.10020699
GOTERM_BP_DIRECT	GO:0007183~SMAD protein complex assembly	2	0.040600893	0.016122185	SMAD4, SMAD1	26	8	12321	118.4711538	0.993517209	0.395806284	19.61016506
GOTERM_BP_DIRECT	GO:0061036~positive regulation of cartilage development	2	0.040600893	0.018119826	BMP2, SMAD1	26	9	12321	105.3076923	0.996547512	0.402698177	21.77475279
GOTERM_BP_DIRECT	GO:0030033~microvillus assembly	2	0.040600893	0.018119826	EZR, SLC9A3R1	26	9	12321	105.3076923	0.996547512	0.402698177	21.77475279
GOTERM_BP_DIRECT	GO:1902895~positive regulation of pri-miRNA transcription from RNA polymerase II promoter	2	0.040600893	0.028049762	BMP2, SMAD1	26	14	12321	67.6978022	0.999852209	0.520482877	31.75646405
GOTERM_CC_DIRECT	GO:0005667~transcription factor complex	3	0.06090134	0.028969696	SIN3A, YY1, SMAD1	25	155	13919	10.776	0.886439841	0.515743643	26.48608965
GOTERM_BP_DIRECT	GO:0006607~NLS-bearing protein import into nucleus	2	0.040600893	0.030024147	KPNA7, KPNB1	26	15	12321	63.18461538	0.999921316	0.516608587	33.59488343
GOTERM_MF_DIRECT	GO:0008139~nuclear localization sequence binding	2	0.040600893	0.037228555	KPNA7, KPNB1	23	20	11618	50.51304348	0.811626051	0.811626051	29.87914379
GOTERM_BP_DIRECT	GO:0048015~phosphatidylinositol-mediated signaling	2	0.040600893	0.041789846	EZR, PDGFRB	26	21	12321	45.13186813	0.99999821	0.611412838	43.63345544
GOTERM_BP_DIRECT	GO:0050714~positive regulation of protein secretion	2	0.040600893	0.045681209	KCNN4, EZR	26	23	12321	41.20735786	0.999999493	0.619520006	46.63125652
GOTERM_CC_DIRECT	GO:0001772~immunological synapse	2	0.040600893	0.048863032	EZR, ARHGDIA	25	29	13919	38.39724138	0.97545367	0.604180997	40.80610676
GOTERM_BP_DIRECT	GO:0010718~positive regulation of epithelial to mesenchymal transition	2	0.040600893	0.049557398	BMP2, SMAD4	26	25	12321	37.91076923	0.999999856	0.626479703	49.47007197
GOTERM_CC_DIRECT	GO:0005737~cytoplasm	9	0.182704019	0.058627895	SIN3A, STAT5A, PTPRR, SMAD4, PDGFRB, SMAD1, KPNB1, CDKL5, ARHGDIA	25	2557	13919	1.959655847	0.988562317	0.591052449	46.86655623
UP_KEYWORDS	Transcription regulation	3	0.06090134	0.059299999	STAT5A, SMAD4, SMAD1	27	250	16383	7.281333333	0.949984331	0.949984331	44.35188858
GOTERM_CC_DIRECT	GO:0005654~nucleoplasm	6	0.12180268	0.060668575	MAPK1, STAT5A, KPNA7, RYBP, KPNB1, CDKL5	25	1263	13919	2.644940618	0.990259191	0.537868218	48.05982735
GOTERM_BP_DIRECT	GO:0090002~establishment of protein localization to plasma membrane	2	0.040600893	0.064911552	EZR, SLC9A3R1	26	33	12321	28.72027972	0.999999999	0.705903225	59.39712164
GOTERM_CC_DIRECT	GO:0005902~microvillus	2	0.040600893	0.066791824	EZR, SLC9A3R1	25	40	13919	27.838	0.993996402	0.518462374	51.49632117
GOTERM_BP_DIRECT	GO:0071407~cellular response to organic cyclic compound	2	0.040600893	0.066813994	BMP2, SMAD1	26	34	12321	27.87556561	1	0.696061325	60.49259655
GOTERM_BP_DIRECT	GO:0001658~branching involved in ureteric bud morphogenesis	2	0.040600893	0.066813994	BMP2, SMAD4	26	34	12321	27.87556561	1	0.696061325	60.49259655
GOTERM_CC_DIRECT	GO:0005903~brush border	2	0.040600893	0.073230725	EZR, PLEC	25	44	13919	25.30727273	0.996403331	0.505134074	54.88693733
GOTERM_BP_DIRECT	GO:0010862~positive regulation of pathway-restricted SMAD protein phosphorylation	2	0.040600893	0.074386673	BMP2, SMAD4	26	38	12321	24.94129555	1	0.71668315	64.58759111
UP_KEYWORDS	Transcription	3	0.06090134	0.076386992	STAT5A, SMAD4, SMAD1	27	289	16383	6.298731257	0.979629016	0.857273045	53.32120636
GOTERM_BP_DIRECT	GO:0043433~negative regulation of sequence-specific DNA binding transcription factor activity	2	0.040600893	0.080027431	SUMO1, RNF2	26	41	12321	23.1163227	1	0.72552006	67.37856662
GOTERM_BP_DIRECT	GO:0045669~positive regulation of osteoblast differentiation	2	0.040600893	0.089355434	BMP2, SMAD1	26	46	12321	20.60367893	1	0.748862053	71.55126601
GOTERM_CC_DIRECT	GO:0005925~focal adhesion	3	0.06090134	0.09001804	EZR, PDGFRB, PLEC	25	293	13919	5.700614334	0.999070122	0.53957549	62.74291272
GOTERM_BP_DIRECT	GO:0001938~positive regulation of endothelial cell proliferation	2	0.040600893	0.091210107	BMP2, STAT5A	26	47	12321	20.16530278	1	0.740155942	72.31962196
GOTERM_BP_DIRECT	GO:0007179~transforming growth factor beta receptor signaling pathway	2	0.040600893	0.098592603	SMAD4, SMAD1	26	51	12321	18.58371041	1	0.753160269	75.19160842
GOTERM_MF_DIRECT	GO:0008565~protein transporter activity	2	0.040600893	0.099216851	KPNA7, KPNB1	23	55	11618	18.36837945	0.989923931	0.899620375	62.37829307
