# Supplementary material for: Identification of molecular biomarkers for pancreatic cancer with mRMR shortest path method
Source: Oncotarget. 2017 May 25;8(25):41432–9. doi: 10.18632/oncotarget.18186 (PMC5522256; doi:10.18632/oncotarget.18186)
Supplement: Supplementary file 6 [file oncotarget-08-41432-s006.csv]

Supplementary Table 5. The KEGG pathway enrichment of the 30 graphical analysis identified features, which also passed permutation test.
Category	Term	Count	%	PValue	Genes	List Total	Pop Hits	Pop Total	Fold Enrichment	Bonferroni	Benjamini	FDR
KEGG_PATHWAY	cfa04350:TGF-beta signaling pathway	5	0.101502233	3.08E-05	MAPK1, BMP2, SMAD4, SMAD1, CHRD	17	81	6781	24.62236747	0.003171128	0.003171128	0.034411073
KEGG_PATHWAY	cfa05200:Pathways in cancer	6	0.12180268	0.001615896	MAPK1, BMP2, STAT5A, SMAD4, PDGFRB, LAMC2	17	392	6781	6.105342137	0.153438069	0.079911998	1.788784061
KEGG_PATHWAY	cfa04550:Signaling pathways regulating pluripotency of stem cells	4	0.081201786	0.003725731	MAPK1, BMP2, SMAD4, SMAD1	17	137	6781	11.64620009	0.319186531	0.12028355	4.080501317
KEGG_PATHWAY	cfa05220:Chronic myeloid leukemia	3	0.06090134	0.012118734	MAPK1, STAT5A, SMAD4	17	72	6781	16.62009804	0.71516772	0.269454447	12.7231241
KEGG_PATHWAY	cfa05161:Hepatitis B	3	0.06090134	0.043130742	MAPK1, STAT5A, SMAD4	17	142	6781	8.427091964	0.989338508	0.596760006	38.8644227
KEGG_PATHWAY	cfa04390:Hippo signaling pathway	3	0.06090134	0.048196651	BMP2, SMAD4, SMAD1	17	151	6781	7.924814959	0.993828872	0.571720361	42.38129112
KEGG_PATHWAY	cfa03013:RNA transport	3	0.06090134	0.053473519	SUMO1, RANBP2, KPNB1	17	160	6781	7.479044118	0.996519231	0.554537923	45.84787593
KEGG_PATHWAY	cfa04510:Focal adhesion	3	0.06090134	0.084082339	MAPK1, PDGFRB, LAMC2	17	207	6781	5.780903666	0.999882182	0.677223745	62.47886895
KEGG_PATHWAY	cfa04810:Regulation of actin cytoskeleton	3	0.06090134	0.086191613	MAPK1, EZR, PDGFRB	17	210	6781	5.698319328	0.999907086	0.643541628	63.43206936
